# Supplementary material for: Root-Derived Endophytic Diazotrophic Bacteria Pantoea cypripedii AF1 and Kosakonia arachidis EF1 Promote Nitrogen Assimilation and Growth in Sugarcane
Source: Front Microbiol. 2021 Dec 15;12:774707. doi: 10.3389/fmicb.2021.774707 (PMC8714890; doi:10.3389/fmicb.2021.774707)
Supplement: Supplementary file 3 [file Table_1.XLSX]

## Sheet: ARA (Table 2)
Acetylene Reduction Assay
	Isolates	R1	R2	R3	Mean	STD
	AE2	3.3	3.8	3.6	3.56667	0.251661
	AE3	2.1	1.8	1.5	1.8	0.3
	AF1	4.8	4.4	5.1	4.76667	0.351188
	BA4	2.7	2.4	2.9	2.66667	0.251661
	BB2	2.7	2.5	2.1	2.43333	0.305505
	CF1	1.8	1.5	2.2	1.83333	0.351188
	EA1	3.5	3.9	4.3	3.9	0.4
	EF1	4.1	4.8	4.5	4.46667	0.351188
	ACCR4	2.8	2.2	2.5	2.5	0.3
	ACCR21	3.7	3.3	4.1	3.7	0.4
	ACCE1	1.2	1.9	1.6	1.56667	0.351188

## Sheet: Hydrogen Cyanide (Table 1)
Hydrogen Cyanide
	Isolates	HCN
	AE2	+
	AE3	-
	AF1	+
	BA4	-
	BB2	-
	CF1	+
	EA1	+
	EF1	+
	ACCR4	+
	ACCR21	+
	ACCE1	-

## Sheet: ACC (Table 2)
ACC Deamisase Activity
	Qualitative	Isolates	ACC	Quantitative	Isolates	R1	R2	R3	Mean		Protein	R1	R2	R3	Mean
		AE2	+		AE2	0.454	0.448	0.465	0.455667		AE2	0.431	0.425	0.441	0.432333
		AE3	+		AE3	0.289	0.285	0.296	0.29		AE3	0.674	0.665	0.69	0.676333
		AF1	+		AF1	0.569	0.567	0.582	0.572667		AF1	0.32	0.316	0.327	0.321
		BA4	+		BA4	0.327	0.323	0.335	0.328333		BA4	0.516	0.509	0.528	0.517667
		BB2	+		BB2	0.313	0.309	0.32	0.314		BB2	0.536	0.529	0.548	0.537667
		CF1	+		CF1	0.244	0.241	0.25	0.245		CF1	0.58	0.572	0.593	0.581667
		EA1	+		EA1	0.216	0.213	0.221	0.216667		EA1	0.511	0.504	0.523	0.512667
		EF1	+		EF1	0.453	0.447	0.463	0.454333		EF1	0.442	0.436	0.452	0.443333
		ACCR4	+		ACCR4	0.168	0.166	0.172	0.168667		ACCR4	0.642	0.634	0.657	0.644333
		ACCR21	+		ACCR21	0.317	0.313	0.324	0.318		ACCR21	0.516	0.509	0.528	0.517667
		ACCE1	+		ACCE1	0.157	0.155	0.161	0.157667		ACCE1	0.631	0.623	0.646	0.633333

## Sheet: Phosphate (Table 2)
Phosphate
	Qualitative	Isolates	Phosphate	Quantitative	Isolates	Halo Zone	Bacterial Diameter	Phosphate Solubilization Index
		AE2	-		AE2	-	-	-
		AE3	++		AE3	1.32	0.73	2.80822
		AF1	++		AF1	1.28	0.76	2.68421
		BA4	-		BA4	-	-	-
		BB2	+++		BB2	1.36	0.58	3.34483
		CF1	++		CF1	1.22	0.79	2.5443
		EA1	+		EA1	1.1	0.9	2.22222
		EF1	++		EF1	1.31	0.74	2.77027
		ACCR4	+		ACCR4	1.26	0.94	2.34043
		ACCR21	+++		ACCR21	1.38	0.54	3.55556
		ACCE1	-		ACCE1	-	-	-

## Sheet: Siderophore (Table 2)
Siderophore
	Qualitative	Isolates	Siderophore	Quantitative	Isolates	R1	R2	R3	Mean
		AE2	+++		Con	1.241	0.866	1.358	1.1549
		AE3	++		AE2	0.452	0.485	0.465	0.467333
		AF1	+++		AE3	0.711	0.697	0.691	0.699667
		BA4	++		AF1	0.324	0.357	0.312	0.331
		BB2	+		BA4	0.782	0.75	0.793	0.775
		CF1	++		BB2	1.016	1.089	1.118	1.07433
		EA1	++		CF1	0.751	0.616	0.69	0.685667
		EF1	+++		EA1	0.813	0.789	0.822	0.808
		ACCR4	+		EF1	0.402	0.432	0.426	0.42
		ACCR21	++		ACCR4	1.083	1.076	0.999	1.05267
		ACCE1	++		ACCR21	0.844	0.912	0.869	0.875
					ACCE1	0.623	0.671	0.642	0.645333

## Sheet: Ammonia (Table 2)
Ammonia
	Qualitative	Ammonia	Quantitative	Isolates	R1	R2	R3	Mean	STD
		+++		AE2	6.13	6.05	6.37	6.18458	0.137448
		++		AE3	3.67	3.52	3.76	3.64939	0.0964691
		+++		AF1	6.34	6.16	6.49	6.32865	0.135277
		+++		BA4	5.73	5.56	5.86	5.71653	0.126334
		+++		BB2	5.11	5.04	5.33	5.16105	0.122213
		++		CF1	4.35	4.19	4.45	4.33175	0.106254
		+++		EA1	4.86	4.7	4.67	4.74351	0.0829055
		+++		EF1	6.22	6.04	6.37	6.20823	0.133515
		+		ACCR4	3.29	3.15	3.37	3.26807	0.0910451
		+++		ACCR21	5.56	5.39	5.69	5.54594	0.123847
		+		ACCE1	2.46	2.13	2.52	2.36853	0.171681

## Sheet: Antifungal Activity (Table 2)
Antifungal activity
	Dual Culture (FV)	Isolates	R1	R2	R3	Well Diffusion (FV)	Isolates	FV (mm)	Dual Culture (FOC)	Isolates	R1	R2	R3	Well Diffusion (FOC)	Isolates	FOC (mm)
		Control	9.12	8.88	9.21					Control	9.11	8.88	9.21
		AE2	3.93	3.85	3.99		AE2	5.8		AE2	3.93	3.85	3.99		AE2	6.1
		AE3	6.31	6.22	6.44		AE3	-		AE3	6.34	6.22	6.44		AE3	-
		AF1	3.22	3.16	3.27		AF1	5.1		AF1	3.22	3.16	3.27		AF1	5.5
		BA4	6.84	6.71	6.96		BA4	-		BA4	6.82	6.71	6.96		BA4	-
		BB2	7.25	7.11	7.37		BB2	-		BB2	7.24	7.11	7.37		BB2	-
		CF1	5.82	5.72	5.93		CF1	-		CF1	5.81	5.72	5.93		CF1	3.4
		EA1	5.11	4.94	5.12		EA1	-		EA1	5.33	4.94	5.12		EA1	-
		EF1	3.05	3.01	3.12		EF1	6.5		EF1	3.05	3.01	3.12		EF1	6.3
		ACCR4	5.92	5.82	6.04		ACCR4	-		ACCR4	5.93	5.82	6.04		ACCR4	-
		ACCR21	4.93	4.84	5.01		ACCR21	-		ACCR21	4.91	4.84	5.01		ACCR21
		ACCE1	6.93	6.81	7.06		ACCE1	-		ACCE1	6.92	6.81	7.06		ACCE1	-

## Sheet: IAA (Figure 2) 
Indole-3-acetic acid
	(A) Absence of Tryptophan	Isolates	R1	R2	R3	Mean	STD
		AE2	0.292	0.288	0.299	0.293	0.00530841
		AE3	0.209	0.206	0.214	0.209667	0.00198156
		AF1	0.521	0.515	0.533	0.523	0.00199974
		BA4	0.514	0.508	0.526	0.516	0.00934425
		BB2	0.175	0.173	0.179	0.175667	0.0121075
		CF1	2.203	2.176	2.255	2.21133	0.0400494
		EA1	0.124	0.122	0.127	0.124333	0.00225425
		EF1	0.666	0.658	0.682	0.668667	0.00318141
		ACCR4	0.775	0.765	0.793	0.777667	0.0140891
		ACCR21	0.211	0.208	0.216	0.211667	0.00201792
		ACCE1	0.204	0.201	0.209	0.204667	0.00189067
	(B) Presence of Tryptophan (0.5 %)	Isolates	R1	R2	R3	Mean	STD
		AE2	1.563	1.544	1.6	1.569	0.0232004
		AE3	0.777	0.767	0.795	0.779667	0.0141255
		AF1	1.104	1.09	1.13	1.108	0.0109804
		BA4	2.665	2.632	2.727	2.67467	0.0484483
		BB2	2.045	2.02	2.093	2.05267	0.037177
		CF1	2.313	2.284	2.367	2.32133	0.0420491
		EA1	0.922	0.911	0.944	0.925667	0.0167615
		EF1	1.229	1.214	1.258	1.23367	0.0114349
		ACCR4	0.568	0.561	0.581	0.57	0.0103259
		ACCR21	0.513	0.507	0.525	0.515	0.00932607
		ACCE1	0.528	0.521	0.54	0.529667	0.00959876
	(C) Presence of Tryptophan (1.0 %)	Isolates	R1	R2	R3	Mean	STD
		AE2	0.831	0.821	0.85	0.834	0.0151071
		AE3	0.676	0.668	0.692	0.678667	0.0122893
		AF1	0.892	0.881	0.913	0.895333	0.00530841
		BA4	1.142	1.128	1.169	1.14633	0.020761
		BB2	2.185	2.158	2.236	2.193	0.0397222
		CF1	0.661	0.653	0.676	0.663333	0.0120166
		EA1	0.913	0.902	0.934	0.916333	0.0165979
		EF1	1.0792	1.066	1.104	1.08307	0.0143981
		ACCR4	0.441	0.436	0.451	0.442667	0.00801715
		ACCR21	0.549	0.542	0.562	0.551	0.00998053
		ACCE1	0.366	0.361	0.375	0.367333	0.00665369

## Sheet: Hydrolyitc Enzymes (Figure 4)
Hydrolytic Enzymes
	Chitinase	Isolates	R1	R2	R3	Mean
		AE2	0.444	0.438	0.454	0.445628
		AE3	0.271	0.268	0.277	0.271994
		AF1	0.462	0.456	0.473	0.463694
		BA4	0.294	0.29	0.301	0.295078
		BB2	0.264	0.261	0.27	0.264968
		CF1	0.411	0.406	0.421	0.412507
		EA1	0.396	0.391	0.405	0.397452
		EF1	0.453	0.447	0.464	0.454661
		ACCR4	0.372	0.367	0.381	0.373364
		ACCR21	0.355	0.351	0.363	0.356302
		ACCE1	0.298	0.294	0.305	0.299093
	Protease	Isolates	R1	R2	R3	Mean
		AE2	0.304	0.3	0.311	0.305
		AE3	0.216	0.213	0.221	0.216667
		AF1	0.326	0.322	0.334	0.327333
		BA4	0.224	0.221	0.229	0.224667
		BB2	0.2	0.198	0.205	0.201
		CF1	0.292	0.288	0.299	0.293
		EA1	0.26	0.257	0.266	0.261
		EF1	0.313	0.309	0.32	0.314
		ACCR4	0.256	0.253	0.262	0.257
		ACCR21	0.243	0.24	0.249	0.244
		ACCE1	0.232	0.229	0.237	0.232667
	Cellulase	Isolates	R1	R2	R3	Mean
		AE2	0.419533	0.414	0.429	0.420844
		AE3	0.334221	0.33	0.342	0.335407
		AF1	0.473731	0.468	0.485	0.475577
		BA4	0.34225	0.338	0.35	0.343417
		BB2	0.329203	0.325	0.337	0.330401
		CF1	0.414514	0.409	0.424	0.415838
		EA1	0.379386	0.375	0.388	0.380795
		EF1	0.467709	0.462	0.479	0.46957
		ACCR4	0.378382	0.374	0.387	0.379794
		ACCR21	0.37236	0.368	0.381	0.373787
		ACCE1	0.349276	0.345	0.357	0.350425
	Endoglucanase	Isolates	R1	R2	R3	Mean
		AE2	0.478	0.472	0.489	0.479667
		AE3	0.355	0.351	0.363	0.356333
		AF1	0.53	0.523	0.542	0.531667
		BA4	0.372	0.367	0.381	0.373333
		BB2	0.346	0.342	0.354	0.347333
		CF1	0.466	0.46	0.477	0.467667
		EA1	0.438	0.433	0.448	0.439667
		EF1	0.49	0.484	0.501	0.491667
		ACCR4	0.41	0.405	0.42	0.411667
		ACCR21	0.392	0.387	0.401	0.393333
		ACCE1	0.386	0.381	0.395	0.387333

## Sheet: Abiotic Stress (Figure 6)
Abiotic Stresses
	Salt	Isolates	0.07	0.08	0.09	0.1	0.11	0.12
		AE2	0.632	0.721	0.393	0.077	0.078	0.079
		AE3	0.595	0.658	0.568	0.125	0.084	0.037
		AF1	0.922	0.609	0.323	0.183	0.078	0.075
		BA4	0.791	0.361	0.115	0.084	0.083	0.08
		BB2	0.705	0.722	0.112	0.083	0.079	0.073
		CF1	0.664	0.184	0.114	0.085	0.082	0.077
		EA1	0.633	0.462	0.154	0.093	0.096	0.089
		EF1	1.191	0.806	0.202	0.184	0.081	0.076
		ACR4	0.796	0.125	0.104	0.081	0.071	0.052
		ACR21	0.583	0.424	0.117	0.086	0.083	0.082
		ACE1	0.819	0.679	0.435	0.096	0.083	0.076
	pH	Isolates	5	6	7	8	9	10
		AE2	0.48	0.593	0.695	0.514	0.499	0.067
		AE3	0.636	0.634	0.668	0.567	0.554	0.073
		AF1	0.684	0.773	0.824	0.753	0.703	0.068
		BA4	0.402	0.557	0.634	0.553	0.462	0.078
		BB2	0.622	0.723	0.727	0.514	0.532	0.073
		CF1	0.414	0.692	0.815	0.568	0.403	0.075
		EA1	0.581	0.724	0.784	0.728	0.617	0.072
		EF1	0.646	1.127	1.265	0.942	0.613	0.068
		ACR4	0.752	0.782	0.853	0.472	0.262	0.073
		ACR21	0.407	0.486	0.503	0.493	0.451	0.091
		ACE1	0.453	0.487	0.747	0.763	0.382	0.077
	Temperature	Isolates	20 ℃	25 ℃	30 ℃	35 ℃	40 ℃	45 ℃
		AE2	0.563	0.61	1.265	0.536	0.53	0.384
		AE3	0.509	0.626	0.654	0.677	0.603	0.223
		AF1	0.526	0.614	0.917	0.724	0.349	0.258
		BA4	0.531	0.594	0.752	0.967	0.492	0.179
		BB2	0.507	0.637	0.674	0.598	0.371	0.438
		CF1	0.628	0.67	0.667	0.814	0.384	0.184
		EA1	0.605	0.656	0.606	0.777	0.601	0.141
		EF1	0.575	0.658	1.079	0.865	0.629	0.278
		ACR4	0.602	0.666	1.226	0.579	0.378	0.079
		ACR21	0.506	0.588	0.646	1.163	0.469	0.256
		ACE1	0.619	0.67	0.676	0.676	0.521	0.236

[truncated: 4 more sheets: Plant Biochemical (Figure 10), qRT-PCR (Figure 8), Physical Parameters (Table 3), Nitrogen Estimation (Figure 9)]
